# Supplementary material for: Extracellular small non-coding RNA contaminants in fetal bovine serum and serum-free media
Source: Sci Rep. 2019 Apr 2;9:5538. doi: 10.1038/s41598-019-41772-3 (PMC6445286; doi:10.1038/s41598-019-41772-3)
Supplement: Supplementary file 3 — Supplementary 2 [file 41598_2019_41772_MOESM3_ESM.xlsx]

## Sheet:  location of miR
Localization information (non-vesicular, vesicular and both) retrived from literature reports for our miRNA data
miRNA	Non-vesicular	Both	Vesicular	References		References
hsa-miR-122-5p	x			1 3		1	Arroyo et al.	2011	Argonaute2 complexes carry a population of circulating microRNAs independent of vesicles in human plasma
hsa-let-7a-5p	x	x		2 3		2	Turchinovich et al.	2011	Characterization of extracellular circulating microRNA
hsa-miR-142-3p	x	x	x	1 3		3	Chevillet et al.	2014	Quantitative and stoichiometric analysis of the microRNA content of exosomes
hsa-miR-126-3p	x	x		1 3		4	Sohel et al	2016	Extracellular/Circulating MicroRNAs: Release Mechanisms, Functions and Challenges
hsa-let-7f-5p	x	x		3		5	Choteau et al	2018	Transcoronary gradients of HDL-associated MicroRNAs in unstable coronary artery disease
hsa-let-7b-5p	x			1 3		6	Wagner J	2013	Characterization of Levels and Cellular Transfer of Circulating Lipoprotein-Bound MicroRNAs
hsa-miR-143-3p	x			1 2 3
hsa-miR-16-5p	x	x		1 2 3
hsa-let-7i-5p	x			1 3
hsa-miR-21-5p	x			1 3
hsa-miR-148a-3p	x	x		1 2 3
hsa-miR-142-5p	x			1 3
hsa-miR-26a-5p	x			3
hsa-let-7c-5p	x			3
hsa-miR-423-5p	x			1 3
hsa-miR-199a-3p	x			3
hsa-miR-223-3p	x			1 3 5
hsa-miR-432-5p	x			3
hsa-miR-486-5p	x			1 3
hsa-miR-126-5p	x	x		1 3
hsa-miR-25-3p	x			1 3
hsa-miR-26b-5p	x			1 3
hsa-miR-93-5p	x			1 3
hsa-miR-199b-3p
hsa-miR-103a-3p	x	x		1 2 3
hsa-let-7e-5p	x	x		3
hsa-miR-101-3p	x			1 3
hsa-let-7g-5p	x	x		1 3
hsa-miR-30e-5p
hsa-miR-451a	x			1 3
hsa-miR-181a-5p	x			3
hsa-miR-30a-5p	x			1 3
hsa-miR-30d-5p	x			1 3
hsa-miR-10b-5p
hsa-miR-23a-3p	x			1 3
hsa-miR-151a-3p	x			3
hsa-miR-382-5p	x			3
hsa-miR-192-5p	x			3
hsa-miR-191-5p	x	x		1 3
hsa-miR-379-5p	x			3
hsa-miR-369-3p
hsa-miR-425-5p
hsa-miR-423-3p	x			2 3
hsa-miR-127-3p		x		2
hsa-miR-155-5p	x			6
hsa-miR-342-3p	x	x		1 3
hsa-miR-152-3p	x			3
hsa-miR-320a
hsa-miR-27b-3p	x			3
hsa-miR-409-3p	x			3
hsa-miR-92a-3p	x			1 3
hsa-miR-221-3p	x	x		1 2 3
hsa-miR-494-3p
hsa-let-7d-5p	x	x		1 2 3
hsa-miR-23b-3p	x			3
hsa-miR-24-3p	x			1 3
hsa-miR-411-5p
hsa-miR-99a-5p	x			1 3
hsa-miR-140-3p	x			1 3
hsa-miR-1468-5p
hsa-miR-98-5p	x			3
hsa-miR-181b-5p
hsa-miR-660-5p	x			2 3
hsa-miR-144-5p
hsa-miR-186-5p	x			3
hsa-miR-107	x			1 3
hsa-miR-345-3p
hsa-miR-320b
hsa-miR-29a-3p	x			3
hsa-miR-320c
hsa-miR-148b-3p	x			1 2 3
hsa-miR-1246
hsa-miR-361-5p	x			2
hsa-miR-106b-3p
hsa-miR-145-5p	x			3
hsa-miR-378a-3p
hsa-miR-381-3p
hsa-miR-19b-3p	x			1 2 3
hsa-miR-335-5p	x			3
hsa-miR-299-3p
hsa-miR-185-5p	x			1 2 3
hsa-miR-10a-5p		x		2
hsa-miR-194-5p	x	x		2 3
hsa-miR-133a-3p	x			2 3
hsa-miR-30c-5p	x	x		1 3
hsa-miR-320d
hsa-miR-130a-3p	x			1 2 3
hsa-miR-203a
hsa-miR-15b-5p	x	x		1 3
hsa-miR-199b-5p
hsa-miR-125b-5p	x			3
hsa-miR-20a-5p	x			1 3
hsa-miR-128-3p
hsa-miR-100-5p	x	x		1 2 3
hsa-miR-412-5p
hsa-miR-339-5p	x			2
hsa-miR-382-3p
hsa-miR-1307-3p
hsa-miR-150-5p	x	x		1 3
hsa-miR-15a-5p	x			1 3
hsa-miR-214-3p	x			3
hsa-miR-652-3p	x			3
hsa-miR-144-3p	x			1 3
hsa-miR-17-5p	x			3
hsa-miR-29c-3p	x			2 3
hsa-miR-542-3p
hsa-miR-130b-3p	x			2 3
hsa-miR-140-5p	x			3
hsa-miR-32-5p	x	x		1 2 3
hsa-miR-27a-3p	x			1 3
hsa-miR-1
hsa-miR-7-5p	x			2 3
hsa-miR-30e-3p	x			3
hsa-miR-136-3p
hsa-miR-28-3p
hsa-miR-151a-5p	x			3
hsa-miR-454-3p	x	x	x	3
hsa-miR-224-5p	x			2
hsa-miR-376c-3p	x			2 3
hsa-miR-493-5p		x		2
hsa-miR-425-3p	x			2 3
hsa-miR-493-3p
hsa-miR-487b-3p
hsa-miR-450b-5p
hsa-miR-4532
hsa-miR-125a-5p	x			2 3
hsa-miR-19a-3p	x			1 3
hsa-miR-29b-3p	x	x		1 2 3
hsa-miR-199a-5p	x	x		2 3
hsa-miR-532-5p	x			2 3
hsa-miR-760
hsa-miR-99b-5p	x	x		1 3
hsa-miR-139-5p	x	x		2 3
hsa-miR-146b-5p	x		x	1 3
hsa-miR-181a-3p
hsa-miR-196b-5p	x			3
hsa-miR-574-3p	x	x		1 3
hsa-miR-374a-5p	x	x		1 3
hsa-miR-424-5p	x			1 3
hsa-miR-326
hsa-miR-30b-5p	x			3
hsa-miR-30a-3p
hsa-miR-431-5p
hsa-miR-541-5p
hsa-miR-369-5p	x			3
hsa-miR-499a-5p
hsa-miR-195-5p	x			3
hsa-miR-22-3p	x			1 3
hsa-miR-769-5p
hsa-miR-196a-5p
hsa-miR-206
hsa-miR-1307-5p
hsa-miR-421	x			3
hsa-miR-200a-3p	x			2
hsa-miR-323a-3p
hsa-miR-671-5p	x			2 3
hsa-miR-215-5p	x			1 2 3
hsa-miR-205-5p	x			2
hsa-miR-181a-2-3p
hsa-miR-18a-5p	x	x		1 2 3
hsa-miR-223-5p		x		2
hsa-miR-328-3p	x			1 3
hsa-miR-628-3p	x	x		2 3
hsa-miR-106b-5p	x			3
hsa-miR-409-5p
hsa-miR-452-5p	x			3
hsa-miR-190a-5p		x		2
hsa-miR-127-5p
hsa-miR-146a-5p	x			1 3
hsa-miR-145-3p	x			2
hsa-miR-301a-3p	x			1 3
hsa-miR-125a-3p
hsa-miR-495-3p	x			3
hsa-miR-484	x	x		1 3
hsa-miR-222-3p	x			3
hsa-miR-574-5p
hsa-miR-136-5p
hsa-miR-361-3p
hsa-miR-542-5p
hsa-miR-34a-5p	x			2
hsa-miR-208b-3p	x			2
hsa-miR-184
hsa-miR-1306-5p
hsa-miR-31-5p
hsa-miR-218-5p
hsa-miR-378c
hsa-miR-340-5p
hsa-miR-125b-2-3p
hsa-miR-134-5p	x			3
hsa-miR-376a-3p	x			1 2 3
hsa-miR-331-3p
hsa-miR-370-3p
hsa-miR-33a-5p
hsa-miR-324-5p	x			3
hsa-miR-505-3p	x			2
hsa-miR-379-3p		x		2
hsa-miR-628-5p
hsa-miR-376a-5p		x		2
hsa-miR-193a-5p	x		x	1 3
hsa-miR-143-5p
hsa-miR-497-5p
hsa-miR-1306-3p
hsa-miR-193b-5p	x			2
hsa-miR-365b-3p
hsa-miR-139-3p
hsa-let-7d-3p	x	x		1 3
hsa-miR-15b-3p
hsa-miR-376b-3p		x		2
hsa-miR-655-3p
hsa-miR-874-3p
hsa-miR-204-5p	x			2
hsa-miR-491-5p
hsa-miR-200b-3p	x			2 3
hsa-miR-504-5p
hsa-miR-374a-3p
hsa-miR-95-3p
hsa-miR-331-5p
hsa-miR-362-5p	x	x		2
hsa-miR-365a-3p	x			3
hsa-let-7a-3p
hsa-miR-10b-3p	x			2
hsa-miR-374b-5p	x			1 3
hsa-miR-21-3p	x			2
hsa-miR-500a-3p
hsa-miR-433-3p
hsa-miR-483-3p		x		2
hsa-miR-543
hsa-miR-455-5p	x			2
hsa-miR-188-5p
hsa-miR-148b-5p
hsa-miR-129-5p	x			2
hsa-miR-375
hsa-miR-376b-5p
hsa-miR-877-5p	x			3
hsa-miR-329-3p
hsa-miR-10a-3p
hsa-miR-1197
hsa-miR-708-5p
hsa-miR-1343-3p
hsa-miR-9-5p		x		2
hsa-miR-99a-3p	x			2
hsa-miR-210-3p	x			1 2 3
hsa-miR-1277-5p
hsa-miR-221-5p
hsa-miR-190b
hsa-miR-182-5p
hsa-miR-29c-5p		x		2
hsa-miR-99b-3p	x			2
hsa-miR-17-3p
hsa-miR-744-5p	x		x	1 3
hsa-miR-183-5p	x			2
hsa-miR-363-3p	x			1 3
hsa-miR-485-3p
hsa-miR-1185-5p
hsa-let-7i-3p
hsa-miR-301a-5p
hsa-miR-455-3p
hsa-miR-299-5p
hsa-miR-338-3p
hsa-miR-485-5p
hsa-miR-154-5p	x			3
hsa-miR-191-3p
hsa-miR-383-5p
hsa-miR-197-3p	x			1 3
hsa-miR-30c-2-3p
hsa-miR-497-3p
hsa-miR-330-3p
hsa-miR-330-5p
hsa-miR-138-5p
hsa-miR-505-5p	x			2
hsa-miR-28-5p		x		2
hsa-miR-181c-3p
hsa-miR-18a-3p	x			3
hsa-miR-503-5p
hsa-miR-1296-5p
hsa-miR-335-3p
hsa-miR-200c-3p	x			2 3
hsa-miR-181d-5p	x			3
hsa-miR-122-3p
hsa-miR-885-5p	x			3
hsa-miR-365a-5p
hsa-miR-454-5p	x			2
hsa-miR-214-5p
hsa-miR-378d
hsa-miR-133b	x			3
hsa-miR-3591-5p
hsa-miR-874-5p
hsa-miR-25-5p
hsa-miR-885-3p
hsa-miR-195-3p
hsa-miR-7847-3p
hsa-miR-98-3p
hsa-miR-192-3p		x		2
hsa-miR-3613-5p
hsa-miR-141-3p	x			1 2 3
hsa-miR-148a-5p
hsa-miR-204-3p
hsa-miR-494-5p
hsa-miR-16-1-3p			x	4
hsa-miR-20b-5p	x			1 3
hsa-miR-411-3p
hsa-miR-431-3p
hsa-miR-2355-3p
hsa-let-7b-3p
hsa-miR-4454
hsa-miR-324-3p	x	x		1 3
hsa-miR-378a-5p	x	x		2
hsa-miR-26b-3p	x			2
hsa-miR-374b-3p
hsa-miR-376c-5p
hsa-miR-544a
hsa-miR-592
hsa-miR-4448
hsa-miR-147b
hsa-miR-410-3p
hsa-miR-450a-5p
hsa-miR-23b-5p
hsa-miR-186-3p
hsa-miR-1249
hsa-miR-219a-5p	x			2
hsa-miR-362-3p
hsa-miR-200b-5p
hsa-miR-187-3p
hsa-miR-211-5p
hsa-miR-342-5p
hsa-miR-3064-5p
hsa-miR-532-3p
hsa-miR-185-3p
hsa-miR-9-3p	x			2
hsa-miR-26a-2-3p
hsa-miR-377-3p
hsa-miR-449a		x		2
hsa-miR-4433b-5p
hsa-miR-584-5p	x			2 3
hsa-miR-22-5p	x			2 3
hsa-miR-92a-1-5p			x	4
hsa-miR-320e
hsa-miR-340-3p		x		2
hsa-miR-212-3p	x			2
hsa-miR-767-5p
hsa-miR-5100
hsa-miR-365b-5p
hsa-miR-378i
hsa-miR-1185-1-3p
hsa-miR-18b-5p	x			1 3
hsa-miR-34c-5p
hsa-miR-654-3p
hsa-let-7f-2-3p
hsa-miR-7-1-3p
hsa-miR-24-2-5p
hsa-miR-26a-1-3p
hsa-miR-29b-1-5p
hsa-miR-34b-5p
hsa-miR-92b-3p
hsa-miR-103a-2-5p
hsa-miR-135a-5p
hsa-miR-151b
hsa-miR-153-3p
hsa-miR-216a-5p
hsa-miR-301b
hsa-miR-374c-5p
hsa-miR-424-3p
hsa-miR-432-3p
hsa-miR-450b-3p
hsa-miR-873-3p
hsa-miR-1180-3p
hsa-miR-1277-3p
hsa-miR-3141
hsa-miR-3613-3p
hsa-miR-4286
hsa-miR-4510
hsa-miR-149-5p	x			2
hsa-miR-125b-1-3p
hsa-miR-132-3p	x			3
hsa-miR-345-5p
hsa-miR-2355-5p
hsa-miR-6894-5p
hsa-miR-208a-3p
hsa-miR-32-3p
hsa-miR-1247-3p
hsa-miR-8060
hsa-miR-18b-3p
hsa-miR-27a-5p		x		2
hsa-miR-31-3p
hsa-miR-105-5p	x			4
hsa-miR-130b-5p
hsa-miR-181c-5p
hsa-miR-222-5p	x			5
hsa-miR-487a-3p
hsa-miR-551b-3p
hsa-miR-1224-5p
hsa-miR-1244
hsa-miR-1247-5p
hsa-miR-1260b
hsa-miR-3074-5p
hsa-miR-4792
hsa-miR-3168
hsa-let-7f-1-3p
hsa-miR-34c-3p
hsa-miR-100-3p
hsa-miR-135a-3p
hsa-miR-141-5p
hsa-miR-154-3p
hsa-miR-197-5p
hsa-miR-370-5p
hsa-miR-378g
hsa-miR-490-3p
hsa-miR-499a-3p
hsa-miR-500a-5p
hsa-miR-539-5p
hsa-miR-1225-5p
hsa-miR-4306
hsa-miR-6131
hsa-miR-6510-5p
hsa-miR-1469
hsa-miR-629-5p
hsa-miR-3158-3p
hsa-miR-4668-5p
hsa-miR-589-5p
hsa-miR-205-3p
hsa-miR-1301-3p
hsa-miR-3615
hsa-miR-4635
hsa-miR-4732-3p
hsa-miR-6717-5p

## Sheet: Fig
		Supplementary Figure . mirRNA depletion efficiency of different FBS preparations. Abundance of selected miRNAs most strongly affected by depletion treatments (A) and least affected by depletion treatments (B) in different sample types. Error bars depict the range of values observed in the sample type. SBI-dFBS and StemPRO are added as references.

## Sheet: Table
Table: Levels of 20 most commonly reported EV miRNAs in different media types. Studies from EVpedia and miRandola databases with cell culture experiments were included. Color represents the relative concentration. Red = high (> 5), yellow = medium (0.1-1), and green = low (< 0.1).
miRNA	No. studies	FBS	SBI-dFBS	UC-dFBS	UF-dFBS	StemPRO	PubMed IDs
hsa-miR-21-5p	18	×	×	×	×		20949044,20976003,21505438,22682234,22849433,24009880,24985346,25722304,25388097,25446899,27791479,27929118,28553110,28979813,29335551,20668554,19011622,19266099
hsa-miR-23a-3p	17	×	×	×			20976003,21505438,22682234,22849433,23056502,24009880,24705249,24985346,25722304,25320245,25388097,27791479,27929118,28553110,28979813,29335551,20615901
hsa-miR-15b-5p	16	×	×	×			20949044,20976003,21505438,22682234,22849433,23056502,24009880,24705249,25722304,25388097,27791479,27929118,28553110,29335551,20615901,19011622
hsa-miR-23b-3p	16	×	×	×			20949044,20976003,21505438,22682234,22849433,23056502,24009880,24133215,24985346,25722304,25320245,25388097,27791479,27929118,28553110,29335551
hsa-miR-451a	16	×	×	×			20949044,20976003,21505438,22849433,24009880,24705249,24985346,25388097,25446899,27791479,27929118,28553110,28979813,29335551,20615901,20668554
hsa-miR-16-5p	15	×	×	×	×	×	20949044,20976003,21505438,24009880,24985346,25722304,25388097,27791479,27929118,28553110,29335551,20615901,20668554,19011622,19266099
hsa-miR-22-3p	14	×					21505438,22682234,22849433,23056502,24009880,25722304,25320245,25388097,25446899,27929118,28553110,29335551,20615901,19266099
hsa-miR-494-3p	14	×	×	×			20976003,21505438,22682234,23056502,24009880,24705249,24985346,25320245,25446899,27791479,27929118,28553110,28979813,29335551
hsa-miR-671-5p	14	×					20949044,21505438,22682234,22849433,23056502,24009880,24705249,24985346,25388097,27929118,28553110,28979813,29335551,20615901
hsa-miR-106b-5p	13	×	×				20949044,20976003,21505438,22682234,22849433,23056502,24705249,25722304,25388097,25446899,27929118,28553110,29335551
hsa-miR-1246	13	×	×	×			20976003,22682234,22849433,23056502,24705249,24985346,25388097,25446899,27791479,27929118,28553110,28979813,29335551
hsa-miR-638	13						20949044,20976003,21505438,22682234,23056502,24705249,24985346,25388097,27791479,27929118,28553110,28979813,29335551
hsa-let-7a-5p	12	×	×	×	×		20949044,20976003,21505438,24985346,25722304,25320245,25388097,25446899,27929118,28553110,29335551,19011622
hsa-let-7b-5p	12	×	×	×	×		20976003,21505438,22682234,22849433,23056502,24705249,25722304,25388097,25446899,27929118,28553110,29335551
hsa-let-7d-5p	12	×	×	×			20949044,20976003,21505438,22682234,23056502,24705249,24985346,25722304,25446899,27791479,27929118,29335551
hsa-let-7g-5p	12	×	×	×			20949044,20976003,21505438,22682234,22849433,23056502,25722304,25388097,25446899,27929118,28553110,29335551
hsa-miR-20a-5p	12	×	×	×			20949044,21505438,22682234,22849433,23056502,24009880,25388097,27791479,27929118,28553110,29335551,19011622
hsa-miR-27a-3p	12	×	×	×			20949044,20976003,21505438,22682234,22849433,23056502,25722304,25446899,27929118,28553110,29335551,19011622
hsa-miR-575	12						20949044,20976003,21505438,22682234,23056502,24705249,24985346,25446899,27791479,27929118,28553110,29335551
hsa-miR-93-5p	12	×	×	×			20949044,20976003,21505438,22682234,22849433,23056502,24705249,25722304,27929118,28553110,29335551,19011622
